# Supplementary material for: Silver Nanoparticles Synthesized from Abies alba and Pinus sylvestris Bark Extracts: Characterization, Antioxidant, Cytotoxic, and Antibacterial Effects
Source: Antioxidants (Basel). 2023 Mar 24;12(4):797. doi: 10.3390/antiox12040797 (PMC10135277; doi:10.3390/antiox12040797)
Supplement: Supplementary file 1 [file antioxidants-12-00797-s001.zip]

Archive with 1 entries (1 files):
- antioxidants-2225902-SI.docx
